# Supplementary material for: HIV-1 Populations in Semen Arise through Multiple Mechanisms
Source: PLoS Pathog. 2010 Aug 19;6(8):e1001053. doi: 10.1371/journal.ppat.1001053 (PMC2924360; doi:10.1371/journal.ppat.1001053)
Supplement: Table S1 — Semen and blood cytokine/chemokine analytes (pg/ml) and ratios for HIV-1 infected and uninfected men. (0.08 MB XLS) [file ppat.1001053.s017.xls]

## Sheet: raw data
S = Semen; B = Blood
- all analytes measured in pg/ml
		IL-1b	IL-2	Il-4	IL-5	IL-6	Il-7	IL-8	IL-10	IL-12(p70)	IL-13	IFN-g	GM-CSF	TNF-a	MIG	MIP-1a	MIP-1b	RANTES	IP-10	MCP-1
C007-2S		0.065	0.32	1.6	10.38	45.96	1586.44	807.23	7.91	0.32	1.6	1.6	4.7	2.05	72608	7.81	102.67	106.23	19636.4	3622.57
C009-3S		1.15	0.32	5.82	17.46	25.69	2000	1854.21	4.38	0.32	1.6	1.6	4.96	3.28	72608	8.91	180.6	403.76	32089.7	17634.8
C011-3S		0.065	0.32	22.22	358.27	7000	7000	7000	56.34	0.32	1.6	82.93	80.32	13.49	254128	32.84	2582.23	319.82	191076	379092
C012-3S		56.59	4.29	14.05	20.09	750.65	863.52	4660	80.92	0.32	31.08	147.08	73.23	198.49	169177	44.02	492.68	380.39	69721.4	1572.54
C018-3S		5.89	5.3	1.6	144.6	10000	7860.56	10000	3869.16	0.32	1.6	136.41	58.6	103.21	363040	261.54	10979.3	462.45	187276	541560
C019-3S		0.63	0.32	1.6	63.63	11.09	1917.91	1784.45	5.19	0.32	1.6	1.6	4.06	2.75	72608	10.84	238.8	447.74	40719	12539.1
C047-3S		0.065	0.32	1.6	26.92	18.05	1901.05	709.69	0.82	0.32	1.6	1.6	5.9	0.88	72608	7.64	150.54	322.27	35617.3	10628
C070-2S		58.75	0.32	101.6	138.6	478.19	12003.8	28000	91.43	0.32	1.6	1.6	53.53	87.27	1016512	76.34	455.95	176.14	192939	881204
C083-3S		0.065	0.32	3.51	103.94	15.33	2000	531.77	1.56	0.32	1.6	1.6	4.85	1.83	72608	10.49	149.9	179.34	42847.9	3151.79
C109-2S		0.065	0.32	1.6	13.4	9.44	1562.37	1574.32	1.77	0.32	1.6	1.6	8.16	3.48	72608	7.51	75.13	83.32	28544	1558.96
C111-3S		0.065	1.19	5.13	3.51	43.19	1879.26	817.42	7.91	0.32	1.6	9.27	5.05	4.87	72608	8.84	124.35	372.38	30038.4	2200.45
C113-2S		3.42	0.32	7.9	2.62	16.72	2000	2000	3.55	0.32	1.6	11.05	11.66	5.45	72608	8.61	64.6	302.07	38356.5	1948.15
C007-2B		0.065	4.62	1.6	0.065	0.32	0.32	4.07	101.92	0.32	1.6	1.6	0.32	25.95	7775.26	1.72	81.29	2549.8	307.86	35.42
C009-3B		0.065	2.84	1.6	1.48	2.94	1.26	2.56	8.33	0.32	1.6	1.6	0.32	7.82	10954.5	5.91	70.67	4867.7	312.13	58.94
C011-3B		0.065	0.32	1.6	1.6	5.62	0.32	8.33	17.4	0.32	1.6	1.6	0.32	9.12	20689	7.2	118.62	8697.57	689.16	78.46
C012-3B		0.065	2.41	1.6	1.94	3.52	0.32	2.56	4.86	0.32	1.6	1.6	0.32	6.87	10134.8	5.8	34.52	4097.7	600.64	41.21
C018-3B		0.93	31.2	38.27	0.065	7.28	0.32	6.47	39.54	0.32	26.76	55.81	2.49	19.92	30080.9	6.18	70.35	4199.37	1708.17	65.73
C019-3B		0.065	2.47	1.6	1.07	1.55	0.32	2.6	102.49	0.32	1.6	1.6	0.32	12.9	21758.5	1.72	47.89	900.61	837.9	47.88
C047-3B		0.065	4.77	1.6	1.43	1.66	0.32	2.6	16.13	0.32	1.6	1.6	0.32	13.13	15759	3.47	69.24	1191.27	430.49	26.5
C070-2B		0.54	21.53	1.6	0.065	12.63	1.74	3.58	4.11	0.32	1.6	32.61	2.04	12.13	4934.25	5.91	41.76	4558.72	421	15.11
C083-3B		0.065	2.19	1.6	1.17	0.32	0.8	0.86	67.12	0.32	1.6	1.6	1.69	8.56	11964.5	1.72	50.02	292.64	290.24	31.08
C109-2B		0.22	11.42	1.6	1.37	0.32	1.32	1.11	18.64	0.32	1.6	1.6	0.32	10.49	6933.82	5.8	31.14	4769.32	221.33	19.57
C111-3B		0.065	1.84	1.6	0.065	6.13	0.32	1.89	17.67	0.32	1.6	1.6	0.32	11.69	13558.9	1.72	85.13	1164.03	858.92	28.63
C113-2B		0.065	0.32	1.6	0.065	0.32	0.32	2.92	21.34	0.32	1.6	1.6	0.32	16.98	36316.9	16.33	77.29	4354.38	705.35	36.51
*Values in red = values obtained were unreliable - being either above or below the limits of sensitivity.
			- results below limits of sensitivity were replaced with a value half-way between the lower limit of detection (lowest standard value) and 0
			- results above the limits of sensitivity were replaced with a value equalling the upper limit of detection (highest standard value) multiplied by the dilution factor of the sample
Negatives (NC)		IL-1b	IL-2	Il-4	IL-5	IL-6	Il-7	IL-8	IL-10	IL-12(p70)	IL-13	IFN-g	GM-CSF	TNF-a	MIG	MIP-1a	MIP-1b	RANTES	IP-10	MCP-1
700010673 v3-s		0.08125	2	5.91	23.51	19.45	338.42	465.06	19.45	2	2	2	4.74	3.95	36304	19.36	274.58	64.48	21897.2	815.37
700010756 v2-s		0.08125	2	2	109.34	7.27	107.79	656.19	2	6.5	2	2	5.55	2.68	9763.24	30.63	213.09	139.72	8123.53	5921.37
700010213 v1-s		0.18		22.37	25.14		483.11	159.08	9.98	2	2	2		0.4	12767.5	10.57	104.22	62.53	28241.3	217.09
700010365 v1-s		0.08125		2	1.3		1260.44	302.4	32		2	2	0.4	1.7	36304	27.01	48.93	120.87	189420	765.44
700010769 v1-s															28915.2	22.92	690.1	26.34	49941.9	847.52
701010367 v1-s					0.36		225.89	198.32				2		0.4	36304	19.36	163.68	84.23	51018.3	1064.71
701010473 v3-s		0.78		19.98	1.26	23.29	351.62	433.7	8.13		2	2	7.95	0.4	36304	14.42	122.16	116.98	72274.9	698.49
700010357 v1-s		0.065	0.32	1.6	66.41	48.75	271.31	288.21	12.62	0.065	1.6	0.32	2.01	1.16
700010382 v1-s		0.065	0.32	1.6	2.58	32.21	441.75	575.73	34.75	0.065	1.6	0.32	4.48	1.72
700010412 v1-s		0.065	0.36	1.6	37.48	6.98	354.64	579.85	46.28	0.84	3.34	0.32	5.8	6.21	50031	38.52	154.34	114.56	6893.06	1410.48
700010066 v3-s		0.13	0.065	1.6	55.13	0.32	2000	360.78	0.32	0.32	1.6	0.32	0.32	0.065	69343.8	1.82	57.1	241.77	87816.3	1550.09
700010163 v5-s		0.065	0.065	380.89	5.8	33.47	1262.76	332.07	2.11	0.32	1.6	0.32	13.54	0.22	17336	3.91	52.48	163.08	51648.8	668.48
700010673 v3-B		0.87	19.88	8.46	0.065	4.02	0.32	5.31	3.22	1.6	31.02	1.6	6.31	4.48	119.37	3.44	77.64	223.41	366.2	57.98
700010756 v2-B		0.065	0.32	1.6	0.14	0.32	0.32	2.02	9.23	1.6	1.6	1.6	1.6	6	453.99	3.44	95.21	932.19	1455.01	22.09
700010213 v1-B		1.03	6.57	686.59	4.69	77.98	2.07	23.11	9.08	5.23	412.64	5.43	12.95	6.38	71.06	3.44	78.21	1142.04	364.57	26.03
700010365 v1-B		0.91	2.86	322.37	1.99	36.24	2.83	13.74	6.57	3.28	149.39	6.11	11.96	5.42	147.19	6.73	51.96	1950.09	379.63	24.97
700010769 v1-B		0.065	0.32	5.03	0.065	2.97	1.34	2.03	1.6	10.65	6.83	1.6	1.6	7.07	117.79	3.44	55.97	291.74	253.05	111.01
701010367 v1-B		0.065	3.72	139.25	0.58	24.76	0.32	12.58	1.6	1.6	129.81	1.6	4.77	3.16	157.92	3.44	67.47	187.09	519.36	73.68
701010473 v3-B		0.99	6.07	241.04	1.13	22.63	0.32	4.66	1.6	6.25	125.47	4.76	6.09	5.68	50.53	3.44	96.16	79.3	182.95	55.91
700010357 v1-B		0.065	4.74	344.13	5.51	61.96	8.38	17.87	45.12	14.5	231.96	8.65	14.43	7.3	579.09	6.92	26.99	266.41	296.66	73.2
700010382 v1-B		0.065	0.43	204.23	0.33	14.57	0.49	4.94	1.44	0.065	99.69	0.32	1.01	7.42	280.24	1.72	57.36	803.78	207.92	22.04
700010412 v1-B		0.065	5.43	60.41	0.9	10.24	2.93	3.53	4.84	0.84	39.67	2.46	2.86	4.4	295.85	13.27	65.81	941.74	145.41	96.99
700010066 v3-B		0.98	3.95	64.29	0.88	6.36	2.08	2.2	7.29	5.05	26.49	13.98	19.98	2.71	434.08	10.72	41.5	3108.06	340.99	64.42
700010163 v5-B		210.93	367.63	2000	174.93	386.88	205.82	85.17	2000	456.68	2000	2000	1052.73	183.75	1259.28	6.68	67.93	1671.49	536.11	15.11
Negatives (African)		IL-1b	IL-2	Il-4	IL-5	IL-6	Il-7	IL-8	IL-10	IL-12(p70)	IL-13	IFN-g	GM-CSF	TNF-a	MIG	MIP-1a	MIP-1b	RANTES	IP-10	MCP-1
702010992 v1-s		0.065	3.74	0.32	2.01	20.67	212.6	446.58	0.64	0.32	1.6	0.32	18.29	0.065	200124	2.56	31.21	55.32	30450.3	1609.68
702011037 v1-s		0.065	0.32	0.32	0.7	39.83	730.33	386.41	39.47	0.32	1.6	0.32	8.62	7.57	200124	2.56	60.76	73.5	35576	471.65
702011045 v1-s		0.065	7.59	0.32	3.21	1.6	174.71	265.29	0.64	0.32	1.6	0.32	10.64	0.065	90996.7	6.79	171.7	194.95	19258.8	572.43
702011053 v1-s		0.065	0.32	0.32	1.84	1.6	397.15	454.58	0.64	0.32	1.6	0.32	57.35	0.065	200124	2.56	113.8	91.14	35576	367.51
702011127 v1-s		0.065	0.32	0.32	28.66	1.6	179.56	269.16	0.64	0.32	1.6	0.32	19.47	0.065	200124	2.56	132.93	71.55	35576	1018.36
702011229 v3-s		0.065	0.32	0.32	0.065	1.6	503.66	204.94	0.64	0.32	1.6	0.32	0.64	0.065	200124	2.56	94.85	136.39	35576	1057.69
702010992 v1-B		3.46	9.71	4.31	0.47	7.16	2.18	0.91	28.21	1.42	0.32	5.92	2.15	5.58	2637.85	2.56	47.96	3028.62	1845.09	13.8
702011037 v1-B		0.37	1.45	1.42	1.19	1.7	3.19	1.68	5.38	1.45	0.32	1.04	2.67	10.45	1874.44	2.56	54.03	3139.84	292.77	26.47
702011045 v1-B		1.34	2.26	0.32	2.87	0.61	6.86	1.52	31.76	7.65	0.73	18.46	5.94	3.82	183.97	2.56	55.84	820.63	84.76	16.27
702011053 v1-B		0.065	0.065	0.32	0.18	0.16	1.1	1.84	24.86	0.32	0.32	0.32	0.32	9.75	3029.26	2.56	57.18	2180.03	250.08	17.39
702011127 v1-B		0.41	0.87	4.31	0.49	0.66	0.32	1.51	8.81	0.32	0.32	2.86	1.54	6.58	899.7	2.56	49.39	605.76	284.39	28.14
702011229 v3-B		0.065	0.13	0.32	3.39	0.22	0.71	0.36	7.29	0.32	0.32	0.32	1.39	5.42	761.47	2.56	54.9	944.01	176.62	12.96

## Sheet: del of dbl negs
S = Semen; B = Blood
- all analytes measured in pg/ml
-deletion if below LOD in blood and semen
-deletion of IL-12 below LOD in blood and semen of all infected men
-deletion of IL-13--22 of 24 below LOD in blood and semen of infected men
deletion if measurement obtained in only blood or semen
		IL-1b	IL-2	Il-4	IL-5	IL-6	Il-7	IL-8	IL-10	IFN-g	GM-CSF	TNF-a	MIG	MIP-1a	MIP-1b	RANTES	IP-10	MCP-1
C007-2S			0.32		10.38	45.96	1586.44	807.23	7.91		4.7	2.05	72608	7.81	102.67	106.23	19636.4	3622.57
C009-3S		1.15	0.32	5.82	17.46	25.69	2000	1854.21	4.38		4.96	3.28	72608	8.91	180.6	403.76	32089.7	17634.8
C011-3S				22.22	358.27	7000	7000	7000	56.34	82.93	80.32	13.49	254128	32.84	2582.23	319.82	191076	379092
C012-3S		56.59	4.29	14.05	20.09	750.65	863.52	4660	80.92	147.08	73.23	198.49	169177	44.02	492.68	380.39	69721.4	1572.54
C018-3S		5.89	5.3	1.6	144.6	10000	7860.56	10000	3869.16	136.41	58.6	103.21	363040	261.54	10979.3	462.45	187276	541560
C019-3S		0.63	0.32		63.63	11.09	1917.91	1784.45	5.19		4.06	2.75	72608	10.84	238.8	447.74	40719	12539.1
C047-3S			0.32		26.92	18.05	1901.05	709.69	0.82		5.9	0.88	72608	7.64	150.54	322.27	35617.3	10628
C070-2S		58.75	0.32	101.6	138.6	478.19	12003.8	28000	91.43	1.6	53.53	87.27	1016512	76.34	455.95	176.14	192939	881204
C083-3S			0.32	3.51	103.94	15.33	2000	531.77	1.56		4.85	1.83	72608	10.49	149.9	179.34	42847.9	3151.79
C109-2S		0.065	0.32		13.4	9.44	1562.37	1574.32	1.77		8.16	3.48	72608	7.51	75.13	83.32	28544	1558.96
C111-3S			1.19	5.13	3.51	43.19	1879.26	817.42	7.91	9.27	5.05	4.87	72608	8.84	124.35	372.38	30038.4	2200.45
C113-2S		3.42		7.9	2.62	16.72	2000	2000	3.55	11.05	11.66	5.45	72608	8.61	64.6	302.07	38356.5	1948.15
C007-2B			4.62		0.065	0.32	0.32	4.07	101.92		0.32	25.95	7775.26	1.72	81.29	2549.8	307.86	35.42
C009-3B		0.065	2.84	1.6	1.48	2.94	1.26	2.56	8.33		0.32	7.82	10954.5	5.91	70.67	4867.7	312.13	58.94
C011-3B				1.6	1.6	5.62	0.32	8.33	17.4	1.6	0.32	9.12	20689	7.2	118.62	8697.57	689.16	78.46
C012-3B		0.065	2.41	1.6	1.94	3.52	0.32	2.56	4.86	1.6	0.32	6.87	10134.8	5.8	34.52	4097.7	600.64	41.21
C018-3B		0.93	31.2	38.27	0.065	7.28	0.32	6.47	39.54	55.81	2.49	19.92	30080.9	6.18	70.35	4199.37	1708.17	65.73
C019-3B		0.065	2.47		1.07	1.55	0.32	2.6	102.49		0.32	12.9	21758.5	1.72	47.89	900.61	837.9	47.88
C047-3B			4.77		1.43	1.66	0.32	2.6	16.13		0.32	13.13	15759	3.47	69.24	1191.27	430.49	26.5
C070-2B		0.54	21.53	1.6	0.065	12.63	1.74	3.58	4.11	32.61	2.04	12.13	4934.25	5.91	41.76	4558.72	421	15.11
C083-3B			2.19	1.6	1.17	0.32	0.8	0.86	67.12		1.69	8.56	11964.5	1.72	50.02	292.64	290.24	31.08
C109-2B		0.22	11.42		1.37	0.32	1.32	1.11	18.64		0.32	10.49	6933.82	5.8	31.14	4769.32	221.33	19.57
C111-3B			1.84	1.6	0.065	6.13	0.32	1.89	17.67	1.6	0.32	11.69	13558.9	1.72	85.13	1164.03	858.92	28.63
C113-2B		0.065		1.6	0.065	0.32	0.32	2.92	21.34	1.6	0.32	16.98	36316.9	16.33	77.29	4354.38	705.35	36.51
*Values in red = values obtained were unreliable - being either above or below the limits of sensitivity.
			- results below limits of sensitivity were replaced with a value half-way between the lower limit of detection (lowest standard value) and 0
			- results above the limits of sensitivity were replaced with a value equalling the upper limit of detection (highest standard value) multiplied by the dilution factor of the sample
Negatives (NC)		IL-1b	IL-2	Il-4	IL-5	IL-6	Il-7	IL-8	IL-10	IFN-g	GM-CSF	TNF-a	MIG	MIP-1a	MIP-1b	RANTES	IP-10	MCP-1
700010673 v3-s		0.08125	2	5.91	23.51	19.45	338.42	465.06	19.45		4.74	3.95	36304	19.36	274.58	64.48	21897.2	815.37
700010756 v2-s					109.34	7.27	107.79	656.19	2		5.55	2.68	9763.24	30.63	213.09	139.72	8123.53	5921.37
700010213 v1-s		0.18		22.37	25.14		483.11	159.08	9.98	2		0.4	12767.5	10.57	104.22	62.53	28241.3	217.09
700010365 v1-s		0.08125		2	1.3		1260.44	302.4	32	2	0.4	1.7	36304	27.01	48.93	120.87	189420	765.44
700010769 v1-s													28915.2	22.92	690.1	26.34	49941.9	847.52
701010367 v1-s					0.36		225.89	198.32				0.4	36304	19.36	163.68	84.23	51018.3	1064.71
701010473 v3-s		0.78		19.98	1.26	23.29	351.62	433.7	8.13	2	7.95	0.4	36304	14.42	122.16	116.98	72274.9	698.49
700010357 v1-s			0.32	1.6	66.41	48.75	271.31	288.21	12.62		2.01	1.16
700010382 v1-s			0.32	1.6	2.58	32.21	441.75	575.73	34.75		4.48	1.72
700010412 v1-s			0.36	1.6	37.48	6.98	354.64	579.85	46.28	0.32	5.8	6.21	50031	38.52	154.34	114.56	6893.06	1410.48
700010066 v3-s		0.13	0.065	1.6	55.13	0.32	2000	360.78	0.32	0.32	0.32	0.065	69343.8	1.82	57.1	241.77	87816.3	1550.09
700010163 v5-s		0.065	0.065	380.89	5.8	33.47	1262.76	332.07	2.11	0.32	13.54	0.22	17336	3.91	52.48	163.08	51648.8	668.48
700010673 v3-B		0.87	19.88	8.46	0.065	4.02	0.32	5.31	3.22		6.31	4.48	119.37	3.44	77.64	223.41	366.2	57.98
700010756 v2-B					0.14	0.32	0.32	2.02	9.23		1.6	6	453.99	3.44	95.21	932.19	1455.01	22.09
700010213 v1-B		1.03		686.59	4.69		2.07	23.11	9.08	5.43		6.38	71.06	3.44	78.21	1142.04	364.57	26.03
700010365 v1-B		0.91		322.37	1.99		2.83	13.74	6.57	6.11	11.96	5.42	147.19	6.73	51.96	1950.09	379.63	24.97
700010769 v1-B													117.79	3.44	55.97	291.74	253.05	111.01
701010367 v1-B					0.58		0.32	12.58				3.16	157.92	3.44	67.47	187.09	519.36	73.68
701010473 v3-B		0.99		241.04	1.13	22.63	0.32	4.66	1.6	4.76	6.09	5.68	50.53	3.44	96.16	79.3	182.95	55.91
700010357 v1-B			4.74	344.13	5.51	61.96	8.38	17.87	45.12		14.43	7.3
700010382 v1-B			0.43	204.23	0.33	14.57	0.49	4.94	1.44		1.01	7.42
700010412 v1-B			5.43	60.41	0.9	10.24	2.93	3.53	4.84	2.46	2.86	4.4	295.85	13.27	65.81	941.74	145.41	96.99
700010066 v3-B		0.98	3.95	64.29	0.88	6.36	2.08	2.2	7.29	13.98	19.98	2.71	434.08	10.72	41.5	3108.06	340.99	64.42
700010163 v5-B		210.93	367.63	2000	174.93	386.88	205.82	85.17	2000	2000	1052.73	183.75	1259.28	6.68	67.93	1671.49	536.11	15.11
Negatives (African)		IL-1b	IL-2	Il-4	IL-5	IL-6	Il-7	IL-8	IL-10	IFN-g	GM-CSF	TNF-a	MIG	MIP-1a	MIP-1b	RANTES	IP-10	MCP-1
702010992 v1-s		0.065	3.74	0.32	2.01	20.67	212.6	446.58	0.64	0.32	18.29	0.065	200124		31.21	55.32	30450.3	1609.68
702011037 v1-s		0.065	0.32	0.32	0.7	39.83	730.33	386.41	39.47	0.32	8.62	7.57	200124		60.76	73.5	35576	471.65
702011045 v1-s		0.065	7.59		3.21	1.6	174.71	265.29	0.64	0.32	10.64	0.065	90996.7	6.79	171.7	194.95	19258.8	572.43
702011053 v1-s					1.84	1.6	397.15	454.58	0.64		57.35	0.065	200124		113.8	91.14	35576	367.51
702011127 v1-s		0.065	0.32	0.32	28.66	1.6	179.56	269.16	0.64	0.32	19.47	0.065	200124		132.93	71.55	35576	1018.36
702011229 v3-s			0.32		0.065	1.6	503.66	204.94	0.64		0.64	0.065	200124		94.85	136.39	35576	1057.69
702010992 v1-B		3.46	9.71	4.31	0.47	7.16	2.18	0.91	28.21	5.92	2.15	5.58	2637.85		47.96	3028.62	1845.09	13.8
702011037 v1-B		0.37	1.45	1.42	1.19	1.7	3.19	1.68	5.38	1.04	2.67	10.45	1874.44		54.03	3139.84	292.77	26.47
702011045 v1-B		1.34	2.26		2.87	0.61	6.86	1.52	31.76	18.46	5.94	3.82	183.97	2.56	55.84	820.63	84.76	16.27
702011053 v1-B					0.18	0.16	1.1	1.84	24.86		0.32	9.75	3029.26		57.18	2180.03	250.08	17.39
702011127 v1-B		0.41	0.87	4.31	0.49	0.66	0.32	1.51	8.81	2.86	1.54	6.58	899.7		49.39	605.76	284.39	28.14
702011229 v3-B			0.13		3.39	0.22	0.71	0.36	7.29		1.39	5.42	761.47		54.9	944.01	176.62	12.96

## Sheet: semen blood ratio
		IL-1b	IL-2	Il-4	IL-5	IL-6	Il-7	IL-8	IL-10	IFN-g	GM-CSF	TNF-a	MIG	MIP-1a	MIP-1b	RANTES	IP-10	MCP-1
C007-2			0.0692641		159.692	143.625	4957.62	198.337	0.0776099		14.6875	0.0789981	9.33834	4.5407	1.26301	0.0416621	63.7837	102.275
C009-3		17.6923	0.112676	3.6375	11.7973	8.7381	1587.3	724.301	0.52581		15.5	0.419437	6.62817	1.50761	2.55554	0.0829468	102.809	299.199
C011-3				13.8875	223.919	1245.55	21875	840.336	3.23793	51.8313	251	1.47917	12.2832	4.56111	21.7689	0.0367712	277.26	4831.66
C012-3		870.615	1.78008	8.78125	10.3557	213.253	2698.5	1820.31	16.6502	91.925	228.844	28.8923	16.6927	7.58966	14.2723	0.0928301	116.078	38.1592
C018-3		6.33333	0.169872	0.0418082	2224.62	1373.63	24564.2	1545.6	97.8543	2.44419	23.5341	5.18122	12.0688	42.3204	156.066	0.110124	109.636	8239.16
C019-3		9.69231	0.129555		59.4673	7.15484	5993.47	686.327	0.0506391		12.6875	0.213178	3.33699	6.30233	4.98643	0.497152	48.5965	261.886
C047-3			0.067086		18.8252	10.8735	5940.78	272.958	0.0508369		18.4375	0.0670221	4.6074	2.20173	2.17418	0.270526	82.7366	401.058
C070-2		108.796	0.014863	63.5	2132.31	37.8614	6898.71	7821.23	22.2457	0.0490647	26.2402	7.19456	206.011	12.9171	10.9183	0.038638	458.287	58319.2
C083-3			0.146119	2.19375	88.8376	47.9062	2500	618.337	0.023242		2.86982	0.213785	6.06861	6.09884	2.9968	0.612835	147.629	101.409
C109-2		0.295455	0.028021		9.78102	29.5	1183.61	1418.31	0.0949571		25.5	0.331745	10.4716	1.29483	2.41265	0.01747	128.966	79.6607
C111-3			0.646739	3.20625	54	7.04568	5872.69	432.497	0.447651	5.79375	15.7812	0.416595	5.35499	5.13953	1.46071	0.319906	34.9723	76.8582
C113-2		52.6154		4.9375	40.3077	52.25	6250	684.932	0.166354	6.90625	36.4375	0.320966	1.99929	0.52725	0.835813	0.0693715	54.3794	53.3594
Negatives (NC)		IL-1b	IL-2	Il-4	IL-5	IL-6	Il-7	IL-8	IL-10	IFN-g	GM-CSF	TNF-a	MIG	MIP-1a	MIP-1b	RANTES	IP-10	MCP-1
700010673 v3		0.0933908	0.100604	0.698582	361.692	4.83831	1057.56	87.5819	6.04037		0.751189	0.881696	304.13	5.62791	3.53658	0.288617	59.7957	14.063
700010756 v2					781	22.7187	336.844	324.847	0.216685		3.46875	0.446667	21.5054	8.90407	2.23811	0.149884	5.58314	268.057
700010213 v1		0.174757		0.0325813	5.36034		233.386	6.8836	1.09912	0.368324		0.0626959	179.672	3.07267	1.33257	0.0547529	77.4646	8.33999
700010365 v1		0.0892857		0.00620405	0.653266		445.385	22.0087	4.87062	0.327332	0.0334448	0.313653	246.647	4.01337	0.941686	0.0619818	498.96	30.6544
700010769 v1													245.481	6.66279	12.3298	0.0902859	197.36	7.63463
701010367 v1					0.62069		705.906	15.7647				0.126582	229.889	5.62791	2.42597	0.450211	98.233	14.4505
701010473 v3		0.787879		0.0828908	1.11504	1.02916	1098.81	93.0687	5.08125	0.420168	1.30542	0.0704225	718.464	4.19186	1.27038	1.47516	395.053	12.4931
700010357 v1			0.0675105	0.00464941	12.0526	0.786798	32.3759	16.1281	0.279699		0.139293	0.158904
700010382 v1			0.744186	0.0078343	7.81818	2.21071	901.531	116.545	24.1319		4.43564	0.231806
700010412 v1			0.0662983	0.0264857	41.6444	0.681641	121.038	164.263	9.56198	0.130081	2.02797	1.41136	169.109	2.90279	2.34524	0.121647	47.4043	14.5425
700010066 v3		0.132653	0.0164557	0.0248872	62.6477	0.0503145	961.538	163.991	0.0438957	0.0228898	0.016016	0.0239852	159.749	0.169776	1.3759	0.0777881	257.533	24.0622
700010163 v5		0.000308159	0.000176808	0.190445	0.0331561	0.0865126	6.13526	3.89891	0.001055	0.00016	0.0128618	0.00119728	13.7666	0.585329	0.77256	0.0975656	96.34	44.2409
Negatives (African)		IL-1b	IL-2	Il-4	IL-5	IL-6	Il-7	IL-8	IL-10	IFN-g	GM-CSF	TNF-a	MIG	MIP-1a	MIP-1b	RANTES	IP-10	MCP-1
702010992 v1		0.0187861	0.38517	0.0742459	4.2766	2.88687	97.5229	490.747	0.022687	0.0540541	8.50698	0.0116487	75.8663		0.650751	0.0182657	16.5034	116.643
702011037 v1		0.175676	0.22069	0.225352	0.588235	23.4294	228.944	230.006	7.33643	0.307692	3.22846	0.724402	106.765		1.12456	0.0234088	121.515	17.8183
702011045 v1		0.0485075	3.35841		1.11847	2.62295	25.4679	174.533	0.0201511	0.0173348	1.79125	0.0170157	494.628	2.65234	3.07486	0.237561	227.216	35.1832
702011053 v1					10.2222	10	361.045	247.054	0.0257442		179.219	0.00666667	66.0637		1.99021	0.0418068	142.258	21.1334
702011127 v1		0.158537	0.367816	0.0742459	58.4898	2.42424	561.125	178.252	0.0726447	0.111888	12.6429	0.00987842	222.434		2.69144	0.118116	125.096	36.1891
702011229 v3			2.46154		0.019174	7.27273	709.38	569.278	0.0877915		0.460432	0.0119926	262.813		1.72769	0.144479	201.427	81.6119

## Sheet: Column stats
	IL-1b inf	IL-1b NC neg	IL-1b Afr neg	IL-2 inf	IL-2 NC neg	IL-2 Afr neg	Il-4 inf	Il-4 NC neg	Il-4 Afr neg	IL-5 inf	IL-5 NC neg	IL-5 Afr neg	IL-6 inf	IL-6 NC neg	IL-6 Afr neg	Il-7 inf	Il-7 NC neg	Il-7 Afr neg	IL-8 inf	IL-8 NC neg	IL-8 Afr neg	IL-10 inf	IL-10 NC neg	IL-10 Afr neg	IFN-g inf	IFN-g NC neg	IFN-g Afr neg	GM-CSF inf	GM-CSF NC neg	GM-CSF Afr neg	TNF-a inf	TNF-a NC neg	TNF-a Afr neg	MIG inf	MIG NC neg	MIG Afr neg	MIP-1b inf	MIP-1b NC neg	MIP-1b Afr neg	RANTES inf	RANTES NC neg	RANTES Afr neg	IP-10 inf	IP-10 NC neg	IP-10 Afr neg	MCP-1 inf	MCP-1 NC neg	MCP-1 Afr neg	MIP-1a inf
Number of values	7	6	4	10	6	5	8	9	3	12	11	6	12	8	6	12	11	6	12	11	6	12	10	6	6	6	4	12	9	6	12	11	6	12	10	6	12	10	6	12	10	6	12	10	6	12	10	6	12
Minimum	0.2955	0.0003082	0.01879	0.01486	0.0001768	0.2207	0.04181	0.004649	0.07425	9.781	0.03316	0.01917	7.046	0.05031	2.424	1184	6.135	25.47	198.3	3.899	174.5	0.02324	0.001055	0.02015	0.04906	0.00016	0.01733	2.87	0.01286	0.4604	0.06702	0.001197	0.006667	1.999	13.77	66.06	0.8358	0.7726	0.6508	0.01747	0.05475	0.01827	34.97	5.583	16.5	38.16	7.635	17.82	0.5273
25% Percentile	6.333	0.0448	0.03365	0.04755	0.008316	0.2943	2.7	0.007019		15.31	0.6533	0.3037	9.806	0.3841	2.524	2599	121	61.5	525.4	15.76	176.4	0.06422	0.1303	0.02142	1.247	0.01152	0.03569	15.09	0.02473	1.126	0.2135	0.0627	0.008273	4.981	90.63	70.97	1.817	1.106	0.8877	0.04015	0.06988	0.02084	59.08	53.6	69.01	78.26	10.42	19.48	1.855
Median	17.69	0.113	0.1035	0.1211	0.0669	0.3852	4.288	0.02649	0.07425	56.73	7.818	2.698	42.88	0.908	5.08	5907	445.4	295	705.3	87.58	238.5	0.307	2.985	0.04919	6.35	0.2287	0.08297	20.99	0.7512	5.868	0.3742	0.1589	0.01182	7.983	204.8	164.6	2.776	1.807	1.859	0.08789	0.1096	0.07996	106.2	97.29	133.7	182.1	14.5	35.69	4.85
75% Percentile	108.8	0.4813	0.1671	0.4083	0.4224	2.91	11.33	0.1367		191.8	62.65	34.36	178.4	3.525	16.71	6574	961.5	635.3	1482	164	530	9.944	7.801	3.712	71.88	0.3942	0.2098	31.34	2.748	95.93	3.33	0.4467	0.3707	12.18	275.4	378.7	12.6	2.981	2.883	0.2952	0.3694	0.191	138.3	326.3	214.3	2616	37.45	99.13	6.946
Maximum	870.6	0.7879	0.1757	1.78	0.7442	3.358	63.5	0.6986	0.2254	2225	781	58.49	1374	22.72	23.43	24564	1099	709.4	7821	324.8	569.3	97.85	24.13	7.336	91.93	0.4202	0.3077	251	4.436	179.2	28.89	1.411	0.7244	206	718.5	494.6	156.1	12.33	3.075	0.6128	1.475	0.2376	458.3	499	227.2	58319	268.1	116.6	42.32
Mean	152.3	0.213	0.1004	0.3164	0.1659	1.359	12.52	0.1194	0.1246	419.5	115.9	12.45	264.8	4.05	8.106	7527	536.4	330.6	1422	92.27	315	11.79	5.133	1.261	26.49	0.2115	0.1227	55.96	1.355	34.31	3.734	0.339	0.1303	24.57	228.8	204.8	18.48	2.857	1.877	0.1825	0.2868	0.09727	135.4	173.4	139	6067	43.85	51.43	7.917
Std. Deviation	319	0.2875	0.07832	0.5453	0.2857	1.453	21.05	0.2251	0.08724	824.4	244.7	22.87	492.7	7.703	8.108	7607	421.7	266.6	2078	98.35	170.8	28.11	7.436	2.977	37.45	0.1835	0.1293	86.46	1.643	71.14	8.251	0.4368	0.2911	57.3	196.1	163.2	43.81	3.433	0.9169	0.199	0.4356	0.08616	120.1	163.5	73.75	16654	79.58	39.26	11.35
Std. Error	120.6	0.1174	0.03916	0.1724	0.1166	0.6496	7.441	0.07503	0.05037	238	73.79	9.336	142.2	2.723	3.31	2196	127.2	108.8	599.7	29.65	69.72	8.115	2.352	1.215	15.29	0.07493	0.06465	24.96	0.5477	29.04	2.382	0.1317	0.1188	16.54	62	66.62	12.65	1.086	0.3743	0.05746	0.1377	0.03517	34.68	51.69	30.11	4808	25.17	16.03	3.277
Lower 95% CI of mean	-142.8	-0.08866	-0.02424	-0.07363	-0.1339	-0.4449	-5.071	-0.05363	-0.0921	-104.3	-48.54	-11.55	-48.28	-2.39	-0.4025	2694	253.1	50.83	102	26.2	135.8	-6.075	-0.1871	-1.863	-12.81	0.01889	-0.083	1.027	0.09155	-40.35	-1.508	0.04558	-0.1752	-11.83	88.58	33.5	-9.359	0.401	0.9144	0.05605	-0.0248	0.006853	59.1	56.43	61.61	-4515	-13.08	10.23	0.705
Upper 95% CI of mean	447.3	0.5147	0.225	0.7065	0.4657	3.162	30.12	0.2924	0.3413	943.3	280.3	36.45	577.8	10.49	16.61	12360	819.7	610.3	2742	158.3	494.2	29.65	10.45	4.385	65.79	0.4041	0.3285	110.9	2.617	109	8.977	0.6324	0.4357	60.98	369.1	376	46.31	5.313	2.839	0.309	0.5984	0.1877	211.8	290.3	216.4	16648	100.8	92.63	15.13
Sum	1066	1.278	0.4015	3.164	0.9952	6.794	100.2	1.075	0.3738	5034	1275	74.71	3177	32.4	48.64	90322	5901	1983	17063	1015	1890	141.4	51.33	7.565	158.9	1.269	0.491	671.5	12.19	205.8	44.81	3.729	0.7816	294.9	2288	1229	221.7	28.57	11.26	2.19	2.868	0.5836	1625	1734	834	72804	438.5	308.6	95
[truncated: 1 more columns]
