# Supplementary material for: HIV-1 Populations in Semen Arise through Multiple Mechanisms
Source: PLoS Pathog. 2010 Aug 19;6(8):e1001053. doi: 10.1371/journal.ppat.1001053 (PMC2924360; doi:10.1371/journal.ppat.1001053)
Supplement: Table S2 — Results of Slatkin-Maddison test for compartmentalization using all blood and semen derived sequences, and with each amplified variant only once. (0.03 MB XLS) [file ppat.1001053.s018.xls]

## Sheet: Sheet1
ID	Subtype	Semen	Semen	Slatkin-Maddison
		Amplification	Compartment	10,000 permutations with and without amplified semen variants
C007	C	Amp	Equilibrated	With amp P = 0.0001; without amp P = 0.0576
C009	C	Amp	Equilibrated	With amp P = 0.186; without amp P =0.3312
C011	C	No Amp	Equilibrated	P = 0.066
C012	C	Amp	Equilibrated	With amp P = 0.0628; without amp P = 0.0988
C018	C	No Amp	Compartmentalized	P < 0.0007
C019	C	Amp	Equilibrated	With amp P = 0.0035; without amp P = 0.1149
C047	C	Amp	Compartmentalized	With amp P < 0.0002; without amp P < 0.0007
C070	C	Amp	Equilibrated	With amp P = 0.3126; without amp P = 0.4564
C083	C	No Amp	Compartmentalized	P < 0.0002
C109	C	Amp	Equilibrated	With amp P = 0.0004; without amp P = 1
C111	C	No Amp	Equilibrated	P = 0.2178
C113	C	Amp	Compartmentalized	With amp P = 0.0002; without amp P = 0.0001
700010333	B	Amp	Equilibrated	With amp P < 0.0001; without amp P = 0.0245
700010501	B	Amp	Equilibrated	With amp P = 0.0029; without amp P = 0.0311
701010380	B	Amp	Compartmentalized	With amp P = 0.0002; without amp P = 0.0009
700011145	B	Amp	Equilibrated	With amp P = 0.0263; without amp P - 0.0459
